# Supplementary material for: Cryogel-Templated Fabrication of n-Al/PVDF Superhydrophobic Energetic Films with Exceptional Underwater Ignition Performance
Source: Molecules. 2022 Oct 14;27(20):6911. doi: 10.3390/molecules27206911 (PMC9611366; doi:10.3390/molecules27206911)
Supplement: Supplementary file 1 [file molecules-27-06911-s001.zip]

Archive with 1 entries (1 files):
- molecules-1952649-supplementary.pdf
